# Supplementary material for: Genomic analysis of early-stage lung cancer reveals a role for TP53 mutations in distant metastasis
Source: Sci Rep. 2022 Nov 9;12:19055. doi: 10.1038/s41598-022-21448-1 (PMC9646734; doi:10.1038/s41598-022-21448-1)
Supplement: Supplementary file 1 — Supplementary Information 1. [file 41598_2022_21448_MOESM1_ESM.xlsx]

## Sheet: GENIE Author List
First Name	Middle Initial	Last Name	GENIE Institution Code
Michael		Fiandalo	AACR
Margaret		Foti	AACR
Yekaterina		Khotskaya	AACR
Jocelyn		Lee	AACR
Nicole		Peters	AACR
Shawn		Sweeney	AACR
Kajia		Cao	CHOP
Allison	P	Heath	CHOP
Marilyn		Li	CHOP
Jena		Lilly	CHOP
Suzanne		MacFarland	CHOP
John	M	Maris	CHOP
Jennifer L		Mason	CHOP
Allison	M	Morgan	CHOP
Adam		Resnick	CHOP
Mark		Welsh	CHOP
Yuankun		Zhu	CHOP
Richard		Carvajal	COLU
Christopher	E	Freeman	COLU
Susan	J	Hsiao	COLU
Matthew		Ingham	COLU
Jiuhong		Pang	COLU
Raul		Rabadan	COLU
Lira Camille		Roman	COLU
Jean		Abraham	CRUK
James	D	Brenton	CRUK
Carlos		Caldas	CRUK
Gary		Doherty	CRUK
Birgit		Nimmervoll	CRUK
Karen	A.	Pinilla Alba	CRUK
Jose Ezequiel Martin		Rodriguez	CRUK
Oscar	M	Rueda	CRUK
Stephen-John		Sammut	CRUK
Dilrini		Silva	CRUK
Simon		Arango Baquero	DFCI
Ron		Beaudoin	DFCI
Roshni		Biswas	DFCI
Ethan		Cerami	DFCI
Oya		Cushing	DFCI
Deepa		Dand	DFCI
Matthew		Ducar	DFCI
Alexander		Gusev	DFCI
William	C	Hahn	DFCI
Kevin		Haigis	DFCI
Michael		Hassett	DFCI
Katherine	A	Janeway	DFCI
Pasi		Jänne	DFCI
Arundhati		Jawale	DFCI
Jason		Johnson	DFCI
Kenneth	L.	Kehl	DFCI
Priti		Kumari	DFCI
Valerie		Laucks	DFCI
Eva		Lepisto	DFCI
Neal		Lindeman	DFCI
James		Lindsay	DFCI
Amanda		Lueders	DFCI
Laura		Macconaill	DFCI
Monica		Manam	DFCI
Tali		Mazor	DFCI
Matthew		Meyerson	DFCI
Diana		Miller	DFCI
Ashley		Newcomb	DFCI
John		Orechia	DFCI
Andrea		Ovalle	DFCI
Sindy		Pimentel	DFCI
Asha		Postle	DFCI
Daniel		Quinn	DFCI
Brendan		Reardon	DFCI
Barrett		Rollins	DFCI
Priyanka		Shivdasani	DFCI
Parin		Sripakdeevong	DFCI
Angela		Tramontano	DFCI
Eliezer		Van Allen	DFCI
Stephen	C	Van Nostrand	DFCI
Jonathan		Bell	DUKE
Michael	B	Datto	DUKE
Michelle		Green	DUKE
Chris		Hubbard	DUKE
Shannon	J	McCall	DUKE
Niharika	B	Mettu	DUKE
John	H	Strickler	DUKE
Fabrice		Andre	GRCC
Benjamin		Besse	GRCC
Marc		Deloger	GRCC
Semih		Dogan	GRCC
Antoine		Italiano	GRCC
Yohann		Loriot	GRCC
Lacroix		Ludovic	GRCC
Stefan		Michels	GRCC
Jean		Scoazec	GRCC
Alicia		Tran-Dien	GRCC
Gilles		Vassal	GRCC
Valsamo		Anagnostou	JHMI
Alexander		Baras	JHMI
Julie		Brahmer	JHMI
Christopher		Gocke	JHMI
Robert	B	Scharpf	JHMI
Jessica		Tao	JHMI
Victor	E.	Velculescu	JHMI
Andrew		Futreal	MDA
David	S	Maxwell	MDA
Mark		Routbort	MDA
Raymond		DuBois	Medical University of South Carolina
Maria	E.	Arcila	MSKCC
Ryma		Benayed	MSKCC
Michael	F	Berger	MSKCC
Marufur		Bhuiya	MSKCC
A.	Rose	Brannon	MSKCC
Samantha		Brown	MSKCC
Debyani		Chakravarty	MSKCC
Cynthia		Chu	MSKCC
Ino		de Bruijn	MSKCC
Jesse		Galle	MSKCC
Jianjiong		Gao	MSKCC
Stu		Gardos	MSKCC
Benjamin		Gross	MSKCC
Ritika		Kundra	MSKCC
Andrew	L	Kung	MSKCC
Marc		Ladanyi	MSKCC
Jessica	A.	Lavery	MSKCC
Xiang		Li	MSKCC
Aaron		Lisman	MSKCC
Brooke		Mastrogiacomo	MSKCC
Caroline		McCarthy	MSKCC
Chelsea		Nichols	MSKCC
Angelica		Ochoa	MSKCC
Katherine	S.	Panageas	MSKCC
John		Philip	MSKCC
Shirin		Pillai	MSKCC
Gregory	J.	Riely	MSKCC
Hira		Rizvi	MSKCC
Julia		Rudolph	MSKCC
Charles	L.	Sawyers	MSKCC
Deborah		Schrag	MSKCC
Nikolaus		Schultz	MSKCC
Julian		Schwartz	MSKCC
Robert		Sheridan	MSKCC
David		Solit	MSKCC
Avery		Wang	MSKCC
Manda		Wilson	MSKCC
Ahmet		Zehir	MSKCC
Hongxin		Zhang	MSKCC
Gaofei		Zhao	MSKCC
Mariska		Bierkens	NKI
Jan		de Graaf	NKI
Jan		Hudeček	NKI
Gerrit	A	Meijer	NKI
Kim		Monkhorst	NKI
Kris	G	Samsom	NKI
Joyce		Sanders	NKI
Gabe		Sonke	NKI
Jelle		ten Hoeve	NKI
Tony		van de Velde	NKI
José		van den Berg	NKI
Emilie		Voest	NKI
Brady		Bernard	PROV
Carlo		Bifulco	PROV
Julie L		Cramer	PROV
Soohee		Lee	PROV
Brian		Piening	PROV
Sheila		Reynolds	PROV
Joseph		Slagel	PROV
Paul		Tittel	PROV
Walter		Urba	PROV
Jake		VanCampen	PROV
Roshanthi		Weerasinghe	PROV
Alyssa		Acebedo	SAGE
Kristen		Dang	SAGE
Justin		Guinney	SAGE
Xindi		Guo	SAGE
Haley		Hunter-Zinck	SAGE
Thomas		Yu	SAGE
Shlece		Alexander	SCI
Neil		Bailey	SCI
Philip		Gold	SCI
Steinhardt		George	The University of Chicago Comprehensive Cancer Center
Sabah		Kadri	The University of Chicago Comprehensive Cancer Center
Wanjari		Pankhuri	The University of Chicago Comprehensive Cancer Center
Peng		Wang	The University of Chicago Comprehensive Cancer Center
Jeremy		Segal	UCHIC
Christine		Moung	UCSF
Carlos		Espinosa-Mendez	UCSF
Henry	J	Martell	UCSF
Courtney		Onodera	UCSF
Ana		Quintanar Alfaro	UCSF
E. Alejandro		Sweet-Cordero	UCSF
Eric		Talevich	UCSF
Michelle		Turski	UCSF
Laura		Van't Veer	UCSF
Amanda		Wren	UCSF
Lailah		Ahmed	UHN
Philippe	L	Bedard	UHN
Jeffrey	P	Bruce	UHN
Helen		Chow	UHN
Sophie		Cooke	UHN
Samantha		Del Rossi	UHN
Sam		Felicen	UHN
Sevan		Hakgor	UHN
Prasanna		Jagannathan	UHN
Suzanne		KamelReid	UHN
Geeta		Krishna	UHN
Natasha		Leighl	UHN
Zhibin		Lu	UHN
Alisha		Nguyen	UHN
Leslie		Oldfield	UHN
Demi		Plagianakos	UHN
Trevor	J	Pugh	UHN
Alisha		Rizvi	UHN
Peter		Sabatini	UHN
Elizabeth		Shah	UHN
Nitthusha		Singaravelan	UHN
Lillian		Siu	UHN
Gunjan		Srivastava	UHN
Natalie		Stickle	UHN
Tracy		Stockley	UHN
Marian		Tang	UHN
Carlos		Virtaenen	UHN
Stuart		Watt	UHN
Celeste		Yu	UHN
Susana		Aguilar Izquierdo	VHIO
Rodrigo		Dienstmann	VHIO
Francesco		Mancuso	VHIO
Paolo		Nuciforo	VHIO
Josep		Tabernero	VHIO
Cristina		Viaplana	VHIO
Ana		Vivancos	VHIO
Ingrid		Anderson	VICC
Sandip		Chaugai	VICC
Joseph		Coco	VICC
Daniel		Fabbri	VICC
Doug		Johnson	VICC
Leigh		Jones	VICC
Xuanyi		Li	VICC
Christine		Lovly	VICC
Sanjay		Mishra	VICC
Kathleen		Mittendorf	VICC
Li		Wen	VICC
Yuanchu James		Yang	VICC
Chen		Ye	VICC
Marilyn		Holt	VUMC
Michele	L	LeNoue-Newton	VUMC
Christine	M	Micheel	VUMC
Ben	H	Park	VUMC
Samuel	M	Rubinstein	VUMC
Thomas		Stricker	VUMC
Lucy		Wang	VUMC
Jeremy		Warner	VUMC
Meijian		Guan	WAKE
Guangxu		Jin	WAKE
Liang		Liu	WAKE
Umit		Topaloglu	WAKE
Cetin		Urtis	WAKE
Wei		Zhang	WAKE
Michael		D'Eletto	YALE
Stephen		Hutchison	YALE
Janina		Longtine	YALE
Zenta		Walther	YALE
